# Supplementary material for: Fine Scale Patterns of Population Structure and Connectivity in Scandinavian Flat Oysters in Scandinavia ( Ostrea edulis L.)
Source: Evol Appl. 2025 Mar 31;18(4):e70096. doi: 10.1111/eva.70096 (PMC11955839; doi:10.1111/eva.70096)
Supplement: Supplementary file 1 — Table S1. Details of the sampling localities included in this study. Some locations are new to science, others were previously included in the study by Alves Monteiro et al. (2024). [file EVA-18-e70096-s004.xlsx]

## Sheet: For manuscript
COUNTRY	SAMPLING LOCALITY	# IND	LAT	LON	TAG	WATER BODY	REFERENCE
Norway	Vågstranda	21	62.62	7.17	VAGS	Norwegian Sea	Alves Monteiro et al. 2024
Norway	Haugevågen	16	59.29	5.19	HAUG	North Sea	Alves Monteiro et al. 2024
Norway	Hafrsfjord	13	58.93	5.66	HAFR		Alves Monteiro et al. 2024
Norway	Dolsvågkilen	20	58.13	8.15	DOLV	Skagerrak	Alves Monteiro et al. 2024
Norway	Langesand	13	58.63	8.95	LANG		Alves Monteiro et al. 2024
Norway	Bunnefjorden	18	59.75	10.72	BUNN		Alves Monteiro et al. 2024
Sweden	Lilla Tenholmen	18	58.88	10.99	LILL		This study
Sweden	Ramsholmen	17	58.85	11.05	RAMS		This study
Sweden	Svallhagen	20	58.87	11.15	SVAL		This study
Sweden	Kalvö	19	58.77	11.15	KALV		Alves Monteiro et al. 2024
Sweden	Havstensund	23	58.77	11.16	HAVS		This study
Sweden	Väderöarna	7	58.58	11.06	VADE		This study
Sweden	Bovallstrand	20	58.48	11.31	BOVA		This study
Sweden	Örnevik	11	58.38	11.32	ORNE		This study
Sweden	Klevkilen	10	58.37	11.29	KLEV		This study
Sweden	Gåsö	18	58.24	11.40	GASO		This study
Sweden	Halsefjord	20	58.12	11.78	HFJO	Kattegat	This study
Sweden	Hyppeln	19	57.76	11.62	HYPP		Alves Monteiro et al. 2024
Sweden	Hallands Väderö	1	56.44	12.57	HVAD		This study
Denmark	Hals	15	57.00	10.37	HALS	Limfjorden / Kattegat	Alves Monteiro et al. 2024
