# Supplementary material for: Fine Scale Patterns of Population Structure and Connectivity in Scandinavian Flat Oysters in Scandinavia ( Ostrea edulis L.)
Source: Evol Appl. 2025 Mar 31;18(4):e70096. doi: 10.1111/eva.70096 (PMC11955839; doi:10.1111/eva.70096)
Supplement: Supplementary file 2 — Table S2. Sequencing quality for each individual sequenced. [file EVA-18-e70096-s008.xlsx]

## Sheet: Sheet1
SEQUENCE	COUNTRY	POP_NAME	SAMPLE_CODE	READ_MAPPED	PERCENT_MAPPED	COVER_GENOME	READ_PAIRED	PERCENT_PAIRED	PERCENT_GENOME_COVERED
BOVA_001	Sweden	Bovallstrand	BOVA	11119664	0.9732	1.7	10254386	0.9127	0.6849
BOVA_002	Sweden	Bovallstrand	BOVA	11339802	0.98	1.62	10579322	0.933	0.6547
BOVA_003	Sweden	Bovallstrand	BOVA	19009604	0.9764	2.87	17606906	0.9206	0.8186
BOVA_004	Sweden	Bovallstrand	BOVA	13063619	0.9788	2.05	12141462	0.9267	0.7358
BOVA_005	Sweden	Bovallstrand	BOVA	9707422	0.9734	1.48	8921206	0.9097	0.6457
BOVA_006	Sweden	Bovallstrand	BOVA	13395026	0.9743	2.04	12369376	0.9151	0.734
BOVA_007	Sweden	Bovallstrand	BOVA	12611493	0.974	1.97	11576746	0.9093	0.7446
BOVA_008	Sweden	Bovallstrand	BOVA	12377131	0.9724	1.9	11331160	0.9049	0.7258
BOVA_009	Sweden	Bovallstrand	BOVA	13162079	0.9798	1.89	12252858	0.9318	0.7019
BOVA_010	Sweden	Bovallstrand	BOVA	8079882	0.9809	1.11	7524864	0.9353	0.5251
BOVA_011	Sweden	Bovallstrand	BOVA	9612826	0.9766	1.4	8969420	0.929	0.6172
BOVA_012	Sweden	Bovallstrand	BOVA	19303935	0.9737	2.98	17806442	0.9144	0.8283
BOVA_013	Sweden	Bovallstrand	BOVA	9854124	0.9743	1.53	9076294	0.9133	0.6586
BOVA_014	Sweden	Bovallstrand	BOVA	13151225	0.9779	2.02	12296080	0.9312	0.711
BOVA_015	Sweden	Bovallstrand	BOVA	6882270	0.9793	0.97	6390958	0.9302	0.4983
BOVA_016	Sweden	Bovallstrand	BOVA	9614672	0.9738	1.48	8787966	0.9055	0.6637
BOVA_017	Sweden	Bovallstrand	BOVA	8213597	0.979	1.18	7663848	0.9318	0.559
BOVA_018	Sweden	Bovallstrand	BOVA	9475551	0.9781	1.39	8813608	0.9279	0.6119
BOVA_019	Sweden	Bovallstrand	BOVA	8948921	0.9794	1.27	8316436	0.93	0.5787
BOVA_020	Sweden	Bovallstrand	BOVA	8053812	0.9805	1.16	7505324	0.933	0.5477
BUNN_001	Norway	Bunnefjorden_Oslofjord	BUNN	10148043	0.9778	1.52	9427276	0.9248	0.6486
BUNN_002	Norway	Bunnefjorden_Oslofjord	BUNN	10621471	0.9763	1.59	9848300	0.9217	0.6605
BUNN_003	Norway	Bunnefjorden_Oslofjord	BUNN	9143580	0.9796	1.29	8506200	0.9318	0.5833
BUNN_004	Norway	Bunnefjorden_Oslofjord	BUNN	15808639	0.9788	2.33	14724174	0.9287	0.7602
BUNN_005	Norway	Bunnefjorden_Oslofjord	BUNN	11774779	0.9803	1.7	11003318	0.9342	0.6679
BUNN_006	Norway	Bunnefjorden_Oslofjord	BUNN	7084219	0.975	1.07	6550372	0.9172	0.5437
BUNN_007	Norway	Bunnefjorden_Oslofjord	BUNN	9923566	0.9776	1.51	9212876	0.9236	0.6507
BUNN_008	Norway	Bunnefjorden_Oslofjord	BUNN	5468105	0.9765	0.83	5079574	0.9226	0.464
BUNN_009	Norway	Bunnefjorden_Oslofjord	BUNN	11031979	0.9758	1.66	10212750	0.9185	0.6705
BUNN_010	Norway	Bunnefjorden_Oslofjord	BUNN	12653571	0.9785	1.89	11805996	0.9285	0.7064
BUNN_011	Norway	Bunnefjorden_Oslofjord	BUNN	17627713	0.9808	2.59	16589264	0.9384	0.778
BUNN_012	Norway	Bunnefjorden_Oslofjord	BUNN	9409988	0.9735	1.4	8760612	0.9217	0.6183
BUNN_013	Norway	Bunnefjorden_Oslofjord	BUNN	1516663	0.9834	0.19	1469840	0.965	0.1039
BUNN_014	Norway	Bunnefjorden_Oslofjord	BUNN	15048778	0.9764	2.3	13784956	0.9102	0.7619
BUNN_015	Norway	Bunnefjorden_Oslofjord	BUNN	24822078	0.977	3.75	23069060	0.924	0.8586
BUNN_016	Norway	Bunnefjorden_Oslofjord	BUNN	12459456	0.9765	1.86	11559834	0.921	0.7055
BUNN_017	Norway	Bunnefjorden_Oslofjord	BUNN	3801440	0.9776	0.57	3536992	0.9252	0.3594
BUNN_018	Norway	Bunnefjorden_Oslofjord	BUNN	6767935	0.9778	1.02	6306206	0.9269	0.5174
BUNN_019	Norway	Bunnefjorden_Oslofjord	BUNN	12114718	0.9753	1.87	11092326	0.9093	0.7087
BUNN_020	Norway	Bunnefjorden_Oslofjord	BUNN	6202507	0.9755	0.94	5731554	0.917	0.5078
DOLV_001	Norway	Dolvågskiten_Agder	DOLV	9930006	0.98	1.41	9235400	0.9317	0.6078
DOLV_002	Norway	Dolvågskiten_Agder	DOLV	10905326	0.9781	1.6	10082656	0.9228	0.659
DOLV_003	Norway	Dolvågskiten_Agder	DOLV	9162299	0.9772	1.36	8516196	0.9242	0.6118
DOLV_004	Norway	Dolvågskiten_Agder	DOLV	9216975	0.9809	1.31	8606386	0.9352	0.5815
DOLV_005	Norway	Dolvågskiten_Agder	DOLV	7081776	0.9802	0.99	6574108	0.9302	0.4988
DOLV_006	Norway	Dolvågskiten_Agder	DOLV	7334179	0.9795	1.05	6844708	0.9325	0.5168
DOLV_007	Norway	Dolvågskiten_Agder	DOLV	10141932	0.9828	1.4	9449184	0.9369	0.5643
DOLV_008	Norway	Dolvågskiten_Agder	DOLV	7042816	0.9801	0.99	6549326	0.932	0.5011
DOLV_009	Norway	Dolvågskiten_Agder	DOLV	6921870	0.9797	1.01	6447396	0.9306	0.5108
DOLV_010	Norway	Dolvågskiten_Agder	DOLV	7109236	0.9794	1.03	6646678	0.9324	0.5078
DOLV_011	Norway	Dolvågskiten_Agder	DOLV	7625305	0.9834	1.01	7078584	0.9376	0.4436
DOLV_012	Norway	Dolvågskiten_Agder	DOLV	9811174	0.9809	1.42	9146934	0.9336	0.6098
DOLV_013	Norway	Dolvågskiten_Agder	DOLV	7196006	0.9793	1.03	6668322	0.928	0.4908
DOLV_014	Norway	Dolvågskiten_Agder	DOLV	8486258	0.9757	1.27	7857308	0.9199	0.5941
DOLV_015	Norway	Dolvågskiten_Agder	DOLV	6355898	0.9809	0.91	5964804	0.9385	0.461
DOLV_016	Norway	Dolvågskiten_Agder	DOLV	8875631	0.9121	1.26	8238950	0.8634	0.58
DOLV_017	Norway	Dolvågskiten_Agder	DOLV	11648121	0.979	1.71	10833216	0.9285	0.6805
DOLV_018	Norway	Dolvågskiten_Agder	DOLV	4409772	0.9824	0.61	4105768	0.9354	0.3427
DOLV_019	Norway	Dolvågskiten_Agder	DOLV	11533515	0.9802	1.63	10662736	0.9283	0.6272
DOLV_020	Norway	Dolvågskiten_Agder	DOLV	7163964	0.9795	1.04	6651514	0.9286	0.5262
GASO_001	Sweden	Gåsö_N	GASO	9473649	0.9771	1.48	8774398	0.9212	0.6509
GASO_002	Sweden	Gåsö_N	GASO	23054623	0.9793	3.44	21596264	0.9337	0.8384
GASO_003	Sweden	Gåsö_N	GASO	23444828	0.9725	3.72	21333172	0.901	0.8723
GASO_004	Sweden	Gåsö_N	GASO	11517313	0.9718	1.8	10460704	0.8987	0.7198
GASO_005	Sweden	Gåsö_N	GASO	14108694	0.9762	2.16	13044694	0.9187	0.752
GASO_006	Sweden	Gåsö_N	GASO	20691576	0.9761	3.24	19194272	0.9212	0.8363
GASO_007	Sweden	Gåsö_N	GASO	13262355	0.9827	1.83	12425922	0.9404	0.6682
GASO_008	Sweden	Gåsö_N	GASO	11389036	0.9711	1.8	10354700	0.8995	0.7121
GASO_009	Sweden	Gåsö_N	GASO	13204737	0.9739	2.09	12062602	0.9059	0.7581
GASO_010	Sweden	Gåsö_N	GASO	11000213	0.9768	1.65	10192812	0.9219	0.6727
GASO_011	Sweden	Gåsö_N	GASO	9513634	0.9742	1.42	8803092	0.9173	0.6342
GASO_012	Sweden	Gåsö_N	GASO	11639356	0.9738	1.84	10647920	0.9074	0.729
GASO_013	Sweden	Gåsö_N	GASO	13361897	0.9844	1.94	12686962	0.9498	0.6858
GASO_014	Sweden	Gåsö_N	GASO	6430138	0.9794	0.95	5998166	0.9304	0.4946
GASO_015	Sweden	Gåsö_N	GASO	19132098	0.9752	3.02	17555644	0.9104	0.8403
GASO_016	Sweden	Gåsö_N	GASO	10329438	0.9724	1.64	9430998	0.9042	0.6933
GASO_017	Sweden	Gåsö_N	GASO	9309637	0.9744	1.44	8505860	0.9055	0.6544
GASO_018	Sweden	Gåsö_N	GASO	10530728	0.9794	1.55	9807962	0.9298	0.6452
GASO_019	Sweden	Gåsö_N	GASO	6186869	0.9797	0.86	5738622	0.9309	0.4562
GASO_020	Sweden	Gåsö_N	GASO	10379815	0.98	1.44	9634582	0.9322	0.6125
HAFR_001	Norway	Hafrfjord	HAFR	10540191	0.9801	1.61	9863874	0.9342	0.6578
HAFR_004	Norway	Hafrfjord	HAFR	12396078	0.973	1.96	11320524	0.9058	0.7407
HAFR_007	Norway	Hafrfjord	HAFR	8659368	0.9752	1.36	7988360	0.9157	0.6339
HAFR_008	Norway	Hafrfjord	HAFR	10677102	0.97	1.63	9791008	0.9046	0.6677
HAFR_010	Norway	Hafrfjord	HAFR	11286652	0.9725	1.76	10267942	0.9003	0.7103
HAFR_011	Norway	Hafrfjord	HAFR	10226621	0.9785	1.6	9401206	0.9175	0.6436
HAFR_014	Norway	Hafrfjord	HAFR	9007476	0.977	1.42	8305526	0.9176	0.642
HAFR_015	Norway	Hafrfjord	HAFR	10663226	0.9666	1.65	9788976	0.9037	0.6909
HAFR_017	Norway	Hafrfjord	HAFR	10761189	0.9711	1.69	9844044	0.9039	0.6884
HAFR_019	Norway	Hafrfjord	HAFR	10898839	0.977	1.68	10103898	0.9223	0.6881
HAFR_023	Norway	Hafrfjord	HAFR	12349249	0.9758	1.9	11437432	0.9201	0.7172
HAFR_025	Norway	Hafrfjord	HAFR	16270048	0.9806	2.47	15285948	0.9379	0.7693
HAFR_099	Norway	Hafrfjord	HAFR	12785631	0.9772	1.96	11851156	0.9221	0.7302
HALS_001	Denmark	Hals	HALS	23106564	0.9776	3.53	21416754	0.9246	0.8521
HALS_002	Denmark	Hals	HALS	17718067	0.9755	2.73	16328580	0.9171	0.8099
HALS_003	Denmark	Hals	HALS	13853092	0.9738	2.12	12704940	0.9109	0.7523
HALS_004	Denmark	Hals	HALS	18548534	0.976	2.78	17039714	0.9146	0.8081
HALS_005	Denmark	Hals	HALS	10205595	0.9783	1.46	9454992	0.9292	0.6221
HALS_006	Denmark	Hals	HALS	14493550	0.981	2.09	13523212	0.9367	0.7143
HALS_007	Denmark	Hals	HALS	10318372	0.975	1.57	9479638	0.9151	0.6674
HALS_008	Denmark	Hals	HALS	11803243	0.9739	1.81	10940340	0.9203	0.7062
HALS_009	Denmark	Hals	HALS	17293734	0.98	2.58	16082018	0.9321	0.7834
HALS_010	Denmark	Hals	HALS	20078435	0.9761	3.08	18554672	0.9193	0.8468
HALS_011	Denmark	Hals	HALS	12229013	0.9751	1.81	11365844	0.924	0.692
HALS_012	Denmark	Hals	HALS	20304002	0.9767	3.03	18813128	0.9222	0.8285
HALS_013	Denmark	Hals	HALS	9733403	0.977	1.44	8964720	0.9198	0.6335
HALS_014	Denmark	Hals	HALS	16277544	0.9766	2.43	14988978	0.9183	0.7822
HALS_015	Denmark	Hals	HALS	13929150	0.976	2.08	12911480	0.9262	0.7404
HAUG_001	Sweden	Haugevågen	HAUG	12510828	0.977	1.96	11505758	0.9155	0.7307
HAUG_002	Sweden	Haugevågen	HAUG	22728697	0.9803	3.38	21383340	0.9383	0.8294
HAUG_003	Sweden	Haugevågen	HAUG	11765225	0.9747	1.79	10845372	0.9138	0.7018
HAUG_005	Sweden	Haugevågen	HAUG	8648775	0.9748	1.32	8003902	0.9174	0.6187
HAUG_006	Sweden	Haugevågen	HAUG	11391740	0.9738	1.79	10454520	0.9102	0.7125
HAUG_007	Sweden	Haugevågen	HAUG	11815023	0.9759	1.81	10951620	0.9203	0.7059
HAUG_008	Sweden	Haugevågen	HAUG	11382638	0.9799	1.73	10623652	0.9321	0.6823
HAUG_009	Sweden	Haugevågen	HAUG	15110771	0.9791	2.27	14130290	0.9308	0.7635
HAUG_011	Sweden	Haugevågen	HAUG	9434872	0.9682	1.48	8639706	0.9034	0.65
HAUG_012	Sweden	Haugevågen	HAUG	14738213	0.9754	2.27	13617648	0.918	0.7614
HAUG_013	Sweden	Haugevågen	HAUG	18358583	0.9797	2.76	17218574	0.9348	0.7843
HAUG_014	Sweden	Haugevågen	HAUG	15669043	0.9826	2.33	14774360	0.9425	0.7458
HAUG_015	Sweden	Haugevågen	HAUG	17620889	0.9772	2.74	16349178	0.9233	0.8065
HAUG_015r1	Sweden	Haugevågen	HAUG	9607719	0.9755	1.49	8897632	0.9192	0.6516
HAUG_015r2	Sweden	Haugevågen	HAUG	14274090	0.9758	2.22	13207360	0.9188	0.7665
HAUG_015r3	Sweden	Haugevågen	HAUG	18026060	0.9793	2.75	16909640	0.9352	0.7954
HAUG_015r4	Sweden	Haugevågen	HAUG	10673158	0.975	1.65	9803354	0.9113	0.6927
HAUG_015r5	Sweden	Haugevågen	HAUG	11785217	0.9768	1.8	10937744	0.9224	0.7044
HAUG_015r6	Sweden	Haugevågen	HAUG	10140841	0.975	1.59	9328456	0.9132	0.6772
HAUG_015r7	Sweden	Haugevågen	HAUG	16800953	0.9758	2.64	15480396	0.9161	0.81
HAUG_015r8	Sweden	Haugevågen	HAUG	9705586	0.9763	1.5	8990358	0.9204	0.6603
HAUG_015r9	Sweden	Haugevågen	HAUG	7392111	0.9771	1.13	6837126	0.9189	0.5707
HAUG_016	Sweden	Haugevågen	HAUG	9836216	0.9755	1.5	9068608	0.9153	0.6492
HAUG_017	Sweden	Haugevågen	HAUG	8260290	0.9749	1.29	7591230	0.9127	0.6185
HAUG_018	Sweden	Haugevågen	HAUG	12282478	0.9765	1.9	11321354	0.9164	0.7325
HAUG_021	Sweden	Haugevågen	HAUG	7974686	0.9735	1.23	7342152	0.9115	0.5896
HAVS_0005a	Sweden	Havstensund	HAVS	11867452	0.977	1.78	11014614	0.923	0.6999
HAVS_0005b	Sweden	Havstensund	HAVS	9800693	0.9796	1.44	9140438	0.9314	0.6262
HAVS_0005c	Sweden	Havstensund	HAVS	10538763	0.9806	1.55	9855052	0.9352	0.6425
HAVS_0005	Sweden	Havstensund	HAVS	9410120	0.9793	1.91	8752936	0.9293	0.7345
HAVS_001	Sweden	Havstensund	HAVS	12537963	0.9797	1.48	11730656	0.9333	0.7115
HAVS_002	Sweden	Havstensund	HAVS	9612031	0.9752	1.36	8799386	0.9081	0.6565
HAVS_003	Sweden	Havstensund	HAVS	8690447	0.9748	2.07	7969282	0.9098	0.6392
HAVS_004	Sweden	Havstensund	HAVS	13287790	0.9756	2.01	12216184	0.9132	0.7561
HAVS_005	Sweden	Havstensund	HAVS	13305730	0.9741	2.01	12251390	0.9128	0.7345
HAVS_005r1	Sweden	Havstensund	HAVS	7861956	0.9728	1.24	7179450	0.905	0.6019
HAVS_005r2	Sweden	Havstensund	HAVS	17585437	0.9752	2.75	16184396	0.9142	0.8157
HAVS_005r3	Sweden	Havstensund	HAVS	5740395	0.9764	0.89	5301308	0.9173	0.4958
HAVS_005r4	Sweden	Havstensund	HAVS	10734933	0.9739	1.64	9859670	0.9105	0.6797
HAVS_005r5	Sweden	Havstensund	HAVS	8705002	0.972	1.35	7960104	0.9049	0.6262
HAVS_005r6	Sweden	Havstensund	HAVS	12499259	0.9732	1.97	11403616	0.9049	0.7416
HAVS_005r7	Sweden	Havstensund	HAVS	13714063	0.9793	2.02	12868038	0.9344	0.7187
HAVS_005r8	Sweden	Havstensund	HAVS	13954316	0.9734	2.19	12763480	0.9064	0.7709
HAVS_005r9	Sweden	Havstensund	HAVS	9479117	0.9741	1.48	8671086	0.907	0.6602
HAVS_006	Sweden	Havstensund	HAVS	11933886	0.9748	1.87	10945190	0.9115	0.7247
HAVS_006r1	Sweden	Havstensund	HAVS	11285712	0.9736	1.75	10396494	0.9135	0.7088
HAVS_007	Sweden	Havstensund	HAVS	10913400	0.9726	1.69	9987816	0.9059	0.7056
HAVS_007r1	Sweden	Havstensund	HAVS	6080953	0.9751	0.95	5575746	0.9093	0.5302
HAVS_008	Sweden	Havstensund	HAVS	9377125	0.972	1.43	8568670	0.9037	0.6407
HAVS_009	Sweden	Havstensund	HAVS	12239342	0.9746	1.92	11218698	0.9099	0.7353
HAVS_009r1	Sweden	Havstensund	HAVS	10648654	0.9745	1.65	9745242	0.9073	0.6969
HAVS_010	Sweden	Havstensund	HAVS	10826106	0.9798	1.54	10113008	0.9345	0.6329
HAVS_011	Sweden	Havstensund	HAVS	12735368	0.9749	1.95	11761826	0.9167	0.7255
HAVS_012	Sweden	Havstensund	HAVS	13929541	0.9753	2.2	12758546	0.9106	0.7608
HAVS_013	Sweden	Havstensund	HAVS	7552780	0.9815	1.11	7127036	0.9416	0.5134
HAVS_014	Sweden	Havstensund	HAVS	13519741	0.9747	2.11	12443320	0.9141	0.7586
HAVS_015	Sweden	Havstensund	HAVS	11126837	0.9733	1.75	10198636	0.9085	0.7055
HAVS_015r1	Sweden	Havstensund	HAVS	11850134	0.9831	1.71	11231694	0.9472	0.6474
HAVS_016	Sweden	Havstensund	HAVS	6783271	0.9743	1.06	6221780	0.9097	0.5576
HAVS_017	Sweden	Havstensund	HAVS	15204926	0.9815	2.2	14300776	0.9385	0.7396
HAVS_019	Sweden	Havstensund	HAVS	10789255	0.9737	1.67	9904006	0.91	0.6858
HAVS_020	Sweden	Havstensund	HAVS	16530489	0.9717	2.62	15049792	0.9013	0.8133
HAVS_021	Sweden	Havstensund	HAVS	5838112	0.45	0.73	5457916	0.4237	0.4282
HAVS_022	Sweden	Havstensund	HAVS	11153957	0.9761	1.73	10297016	0.9171	0.7026
HAVS_023	Sweden	Havstensund	HAVS	6616482	0.9727	1.01	6077348	0.9086	0.5249
HAVS_024	Sweden	Havstensund	HAVS	9632704	0.973	1.5	8824688	0.9072	0.6601
HAVS_025	Sweden	Havstensund	HAVS	10856933	0.9744	1.7	9980516	0.9123	0.6954
HFJO_001	Sweden	Halsefjord	HFJO	8771027	0.9815	1.26	8308636	0.9447	0.5556
HFJO_002	Sweden	Halsefjord	HFJO	15243340	0.9715	2.29	14125560	0.9166	0.763
HFJO_003	Sweden	Halsefjord	HFJO	8713780	0.9737	1.37	7916354	0.8996	0.6503
HFJO_004	Sweden	Halsefjord	HFJO	20244400	0.9741	3.1	18606656	0.9107	0.835
HFJO_005	Sweden	Halsefjord	HFJO	8436184	0.9746	1.32	7748762	0.9116	0.6208
HFJO_006	Sweden	Halsefjord	HFJO	24597297	0.9769	3.83	22669406	0.9169	0.8728
HFJO_007	Sweden	Halsefjord	HFJO	6495144	0.9732	1	5933944	0.9045	0.5408
HFJO_008	Sweden	Halsefjord	HFJO	13509733	0.9728	2.12	12266118	0.8983	0.7633
HFJO_009	Sweden	Halsefjord	HFJO	12511899	0.9732	1.97	11416894	0.9045	0.745
HFJO_010	Sweden	Halsefjord	HFJO	19076502	0.976	2.94	17613496	0.9177	0.8232
HFJO_011	Sweden	Halsefjord	HFJO	10722205	0.9742	1.67	9832494	0.9092	0.6881
HFJO_012	Sweden	Halsefjord	HFJO	13676010	0.9745	2.13	12476594	0.9044	0.7626
HFJO_013	Sweden	Halsefjord	HFJO	21813477	0.9753	3.41	20080322	0.9136	0.8521
HFJO_014	Sweden	Halsefjord	HFJO	11824612	0.9749	1.86	10835012	0.9092	0.7321
HFJO_015	Sweden	Halsefjord	HFJO	8524328	0.9732	1.35	7792358	0.9059	0.6384
HFJO_016	Sweden	Halsefjord	HFJO	13295631	0.9791	1.92	12378302	0.9308	0.706
HFJO_017	Sweden	Halsefjord	HFJO	10448126	0.9741	1.63	9550860	0.9062	0.6904
HFJO_018	Sweden	Halsefjord	HFJO	13224570	0.9755	2.08	12104782	0.9095	0.7585
HFJO_019	Sweden	Halsefjord	HFJO	11715397	0.9796	1.68	10958136	0.9339	0.6551
HFJO_020	Sweden	Halsefjord	HFJO	7040407	0.9815	0.94	6547258	0.9369	0.4613
HVAD_001	Sweden	Hallands_Väderö	HVAD	14839349	0.976	2.23	13728358	0.9197	0.7544
HYPP_001	Sweden	Hyppeln_GothenbugArchipelago	HYPP	11784880	0.976	1.77	10939844	0.9216	0.6917
HYPP_002	Sweden	Hyppeln_GothenbugArchipelago	HYPP	14352881	0.9801	2.15	13452578	0.9343	0.7305
HYPP_003	Sweden	Hyppeln_GothenbugArchipelago	HYPP	12290258	0.978	1.77	11510142	0.9308	0.6811
HYPP_004	Sweden	Hyppeln_GothenbugArchipelago	HYPP	13154767	0.9765	2.01	12102624	0.9161	0.722
HYPP_005	Sweden	Hyppeln_GothenbugArchipelago	HYPP	13193733	0.9747	2.01	12137888	0.9134	0.7298
HYPP_006	Sweden	Hyppeln_GothenbugArchipelago	HYPP	14250624	0.9753	2.17	13147858	0.9162	0.7527
HYPP_007	Sweden	Hyppeln_GothenbugArchipelago	HYPP	10036755	0.9744	1.51	9247188	0.9142	0.6536
HYPP_008	Sweden	Hyppeln_GothenbugArchipelago	HYPP	7681538	0.9755	1.18	7060742	0.9128	0.5712
HYPP_009	Sweden	Hyppeln_GothenbugArchipelago	HYPP	6111021	0.9751	0.94	5643132	0.9159	0.511
HYPP_010	Sweden	Hyppeln_GothenbugArchipelago	HYPP	8198401	0.9752	1.26	7575892	0.9165	0.6009
HYPP_011	Sweden	Hyppeln_GothenbugArchipelago	HYPP	12544721	0.9785	1.89	11728920	0.9301	0.7108
HYPP_012	Sweden	Hyppeln_GothenbugArchipelago	HYPP	10924049	0.9748	1.63	10127276	0.9194	0.6589
HYPP_013	Sweden	Hyppeln_GothenbugArchipelago	HYPP	4450050	0.9776	0.66	4156842	0.9281	0.3874
HYPP_014	Sweden	Hyppeln_GothenbugArchipelago	HYPP	9840664	0.9802	1.45	9252682	0.937	0.6096
HYPP_015	Sweden	Hyppeln_GothenbugArchipelago	HYPP	13180940	0.9773	1.95	12244652	0.9247	0.7154
HYPP_016	Sweden	Hyppeln_GothenbugArchipelago	HYPP	9936508	0.9773	1.48	9201010	0.9225	0.6378
HYPP_017	Sweden	Hyppeln_GothenbugArchipelago	HYPP	7453972	0.9766	1.08	6939972	0.9269	0.5357
HYPP_018	Sweden	Hyppeln_GothenbugArchipelago	HYPP	7473448	0.977	1.11	6951030	0.9251	0.5472
HYPP_019	Sweden	Hyppeln_GothenbugArchipelago	HYPP	7737017	0.9802	1.08	7184598	0.9315	0.5202
HYPP_020	Sweden	Hyppeln_GothenbugArchipelago	HYPP	7984509	0.9814	1.08	7456980	0.9378	0.5096
KALV_001	Sweden	Kalvö	KALV	17703207	0.9784	2.67	16525492	0.929	0.7939
KALV_002	Sweden	Kalvö	KALV	8932236	0.9787	1.31	8307778	0.9278	0.6019
KALV_003	Sweden	Kalvö	KALV	8363324	0.9777	1.23	7810756	0.9277	0.576
KALV_004	Sweden	Kalvö	KALV	7097225	0.9726	1.06	6538994	0.9116	0.5382
KALV_005	Sweden	Kalvö	KALV	10194225	0.977	1.58	9381546	0.9155	0.6745
KALV_006	Sweden	Kalvö	KALV	10093109	0.9768	1.59	9308482	0.9171	0.6814
KALV_007	Sweden	Kalvö	KALV	11130015	0.9725	1.75	10174378	0.9051	0.7101
KALV_008	Sweden	Kalvö	KALV	8568397	0.9783	1.26	7980548	0.9279	0.584
KALV_009	Sweden	Kalvö	KALV	13736904	0.9786	2.01	12773768	0.9279	0.7257
KALV_010	Sweden	Kalvö	KALV	8008297	0.9803	1.14	7475812	0.934	0.5456
KALV_011	Sweden	Kalvö	KALV	9948145	0.9738	1.56	9102206	0.9075	0.6772
KALV_012	Sweden	Kalvö	KALV	11526141	0.9669	1.82	10521160	0.8987	0.727
KALV_013	Sweden	Kalvö	KALV	11072049	0.9762	1.72	10215940	0.9169	0.6988
KALV_016	Sweden	Kalvö	KALV	12114051	0.9717	1.86	11059654	0.9031	0.7057
KALV_018	Sweden	Kalvö	KALV	8539555	0.9769	1.3	7897316	0.9196	0.6014
KALV_019	Sweden	Kalvö	KALV	13728316	0.9737	2.16	12574742	0.908	0.7688
KALV_020	Sweden	Kalvö	KALV	10429826	0.9738	1.63	9547954	0.9072	0.6942
KALV_021	Sweden	Kalvö	KALV	10307602	0.9769	1.6	9556884	0.9225	0.676
KALV_023	Sweden	Kalvö	KALV	11862915	0.9751	1.84	10889786	0.912	0.7175
KLEV_001	Sweden	Klevkilen	KLEV	12653960	0.9769	1.98	11697998	0.92	0.739
KLEV_002	Sweden	Klevkilen	KLEV	16090156	0.9787	2.45	14968738	0.927	0.7818
KLEV_003	Sweden	Klevkilen	KLEV	16215004	0.9712	2.53	14770332	0.9002	0.8002
KLEV_004	Sweden	Klevkilen	KLEV	8967416	0.9749	1.39	8288570	0.9166	0.6296
KLEV_005	Sweden	Klevkilen	KLEV	15657538	0.9712	2.37	14517544	0.9158	0.7717
KLEV_006	Sweden	Klevkilen	KLEV	11162406	0.9746	1.73	10257316	0.9112	0.7049
KLEV_007	Sweden	Klevkilen	KLEV	14078921	0.978	2.1	13141066	0.9288	0.731
KLEV_008	Sweden	Klevkilen	KLEV	18766273	0.9779	2.82	17489694	0.927	0.8049
KLEV_009	Sweden	Klevkilen	KLEV	15281028	0.9731	2.25	14231670	0.9214	0.7505
KLEV_010	Sweden	Klevkilen	KLEV	11311912	0.9728	1.78	10302998	0.9023	0.7174
KLEV_011	Sweden	Klevkilen	KLEV	19649295	0.9752	3.01	18107930	0.9159	0.8314
KLEV_012	Sweden	Klevkilen	KLEV	4032062	0.2472	0.16	3277856	0.2022	0.0447
LANG_001	Norway	Langesand_Sørlandsleia	LANG	24842229	0.9802	3.73	23330868	0.9365	0.8521
LANG_002	Norway	Langesand_Sørlandsleia	LANG	20424006	0.9757	3.24	18606288	0.9061	0.8311
LANG_003	Norway	Langesand_Sørlandsleia	LANG	8234289	0.9737	1.28	7498320	0.9023	0.6248
LANG_004	Norway	Langesand_Sørlandsleia	LANG	6844297	0.9762	1.05	6266892	0.9093	0.5532
LANG_006	Norway	Langesand_Sørlandsleia	LANG	13232618	0.9755	2.02	12137830	0.9104	0.7431
LANG_007	Norway	Langesand_Sørlandsleia	LANG	10677574	0.9766	1.63	9846090	0.9159	0.6826
LANG_009	Norway	Langesand_Sørlandsleia	LANG	10344370	0.9756	1.6	9525314	0.9153	0.6679
LANG_010	Norway	Langesand_Sørlandsleia	LANG	10031633	0.9729	1.59	9143654	0.9029	0.6927
LANG_011	Norway	Langesand_Sørlandsleia	LANG	20258455	0.9746	3.2	18598604	0.9116	0.8409
LANG_012	Norway	Langesand_Sørlandsleia	LANG	14280694	0.9788	2.2	13303718	0.9281	0.7559
LANG_014	Norway	Langesand_Sørlandsleia	LANG	14406862	0.9722	2.26	13178678	0.9058	0.7588
LANG_015	Norway	Langesand_Sørlandsleia	LANG	11979374	0.9755	1.88	10974986	0.9106	0.7242
LANG_017	Norway	Langesand_Sørlandsleia	LANG	12571678	0.9742	1.99	11527892	0.9104	0.7348
LANG_018	Norway	Langesand_Sørlandsleia	LANG	12228201	0.9782	1.91	11270458	0.9183	0.7274
LANG_019	Norway	Langesand_Sørlandsleia	LANG	20335188	0.9788	3.1	18948812	0.9286	0.8228
LANG_020	Norway	Langesand_Sørlandsleia	LANG	10236804	0.9769	1.6	9471502	0.9201	0.6762
LILL_001	Sweden	Lilla_Tenholmen	LILL	8240943	0.975	1.29	7576672	0.9124	0.6192
LILL_002	Sweden	Lilla_Tenholmen	LILL	12642238	0.9739	1.99	11632656	0.9136	0.7422
LILL_003	Sweden	Lilla_Tenholmen	LILL	11203293	0.9735	1.73	10271424	0.9087	0.6911
LILL_004	Sweden	Lilla_Tenholmen	LILL	12275013	0.9771	1.9	11415204	0.9249	0.7197
LILL_005	Sweden	Lilla_Tenholmen	LILL	11624353	0.9632	1.8	10623740	0.8959	0.7202
LILL_006	Sweden	Lilla_Tenholmen	LILL	15830534	0.9777	2.32	14677402	0.9249	0.7621
LILL_007	Sweden	Lilla_Tenholmen	LILL	3749078	0.9723	0.57	3436138	0.906	0.3659
LILL_008	Sweden	Lilla_Tenholmen	LILL	6241255	0.9709	0.94	5725674	0.9062	0.5056
LILL_009	Sweden	Lilla_Tenholmen	LILL	10512203	0.9796	1.49	9808082	0.9326	0.623
LILL_010	Sweden	Lilla_Tenholmen	LILL	18676620	0.9784	2.72	17377052	0.9287	0.795
LILL_011	Sweden	Lilla_Tenholmen	LILL	14472502	0.9728	2.26	13236408	0.9064	0.7758
LILL_012	Sweden	Lilla_Tenholmen	LILL	12550491	0.9731	1.91	11537164	0.9099	0.7231
LILL_013	Sweden	Lilla_Tenholmen	LILL	9266027	0.9742	1.47	8463598	0.906	0.6682
LILL_014	Sweden	Lilla_Tenholmen	LILL	17424601	0.9739	2.74	15867436	0.902	0.822
LILL_015	Sweden	Lilla_Tenholmen	LILL	11937865	0.9652	1.88	10901318	0.8973	0.7386
LILL_016	Sweden	Lilla_Tenholmen	LILL	10828176	0.9704	1.7	9837188	0.8974	0.7089
LILL_017	Sweden	Lilla_Tenholmen	LILL	18779355	0.9777	2.78	17466632	0.9274	0.8037
LILL_018	Sweden	Lilla_Tenholmen	LILL	14969465	0.9784	2.16	13924858	0.9292	0.7414
LILL_019	Sweden	Lilla_Tenholmen	LILL	13867635	0.9776	2.05	12890712	0.926	0.7338
LILL_020	Sweden	Lilla_Tenholmen	LILL	4843480	0.9802	0.7	4552620	0.9377	0.395
ORNE_001	Sweden	Örnevik	ORNE	23630609	0.9772	3.65	21866758	0.9205	0.8591
ORNE_002	Sweden	Örnevik	ORNE	16879161	0.9752	2.61	15438148	0.9089	0.7853
ORNE_003	Sweden	Örnevik	ORNE	13905507	0.9765	2.09	12869922	0.9193	0.7421
ORNE_004	Sweden	Örnevik	ORNE	11055811	0.974	1.73	10153280	0.9112	0.6939
ORNE_005	Sweden	Örnevik	ORNE	13255850	0.9693	2.04	12333898	0.9184	0.7367
ORNE_006	Sweden	Örnevik	ORNE	9151043	0.9728	1.41	8370044	0.9047	0.6429
ORNE_007	Sweden	Örnevik	ORNE	11753583	0.978	1.81	10901274	0.9242	0.7067
ORNE_008	Sweden	Örnevik	ORNE	13530596	0.982	2	12718132	0.9385	0.6979
ORNE_011	Sweden	Örnevik	ORNE	19528590	0.977	2.93	18133524	0.9226	0.8221
ORNE_012	Sweden	Örnevik	ORNE	5951249	0.9718	0.91	5454472	0.9059	0.4947
ORNE_013	Sweden	Örnevik	ORNE	9570734	0.9796	1.44	8935160	0.9307	0.6073
ORNE_014	Sweden	Örnevik	ORNE	19967368	0.9781	3.09	18501980	0.9234	0.8215
ORNE_015	Sweden	Örnevik	ORNE	5754657	0.9833	0.74	5473856	0.9493	0.3525
ORNE_016	Sweden	Örnevik	ORNE	14773059	0.9774	2.21	13650308	0.9191	0.7331
RAMS_002	Sweden	Örnevik	RAMS	13405034	0.9784	2.03	12491994	0.9275	0.7328
RAMS_003	Sweden	Ramsholmen	RAMS	11665571	0.9752	1.84	10705904	0.911	0.7286
RAMS_004	Sweden	Ramsholmen	RAMS	12565271	0.9764	1.94	11633144	0.9201	0.7264
RAMS_005	Sweden	Ramsholmen	RAMS	11114744	0.9761	1.72	10266008	0.9172	0.7014
RAMS_006	Sweden	Ramsholmen	RAMS	13620629	0.9772	2.08	12644850	0.9228	0.7449
RAMS_008	Sweden	Ramsholmen	RAMS	12342058	0.9796	1.87	11565192	0.9339	0.704
RAMS_009	Sweden	Ramsholmen	RAMS	12761937	0.9741	1.97	11782050	0.9154	0.7241
RAMS_010	Sweden	Ramsholmen	RAMS	23694385	0.9756	3.68	21741740	0.9117	0.8692
RAMS_011	Sweden	Ramsholmen	RAMS	18880252	0.9739	2.99	17181304	0.9032	0.833
RAMS_012	Sweden	Ramsholmen	RAMS	26716559	0.9802	3.86	24966476	0.9349	0.8586
RAMS_013	Sweden	Ramsholmen	RAMS	10851935	0.9759	1.56	10100420	0.927	0.6461
RAMS_014	Sweden	Ramsholmen	RAMS	14830260	0.9751	2.34	13586944	0.9098	0.7915
RAMS_015	Sweden	Ramsholmen	RAMS	14477607	0.9779	2.11	13505588	0.9296	0.7319
RAMS_016	Sweden	Ramsholmen	RAMS	19246356	0.974	3.04	17585932	0.9056	0.8403
RAMS_017	Sweden	Ramsholmen	RAMS	7878488	0.9816	1.06	7325586	0.9362	0.5057
RAMS_018	Sweden	Ramsholmen	RAMS	9012111	0.98	1.26	8397452	0.9342	0.5694
RAMS_019	Sweden	Ramsholmen	SVAL	6961153	0.9765	1.02	6470124	0.9249	0.5243
RAMS_020	Sweden	Ramsholmen	SVAL	6625714	0.9786	0.98	6172954	0.9287	0.5038
SVAL_001	Sweden	Svallhagen_Tjärnö	SVAL	24780697	0.9754	3.89	22797502	0.9142	0.8723
SVAL_002	Sweden	Svallhagen_Tjärnö	SVAL	19111285	0.9796	2.88	17919232	0.935	0.809
SVAL_003	Sweden	Svallhagen_Tjärnö	SVAL	7402367	0.981	1.05	6914416	0.9355	0.5139
SVAL_004	Sweden	Svallhagen_Tjärnö	SVAL	9698513	0.9744	1.52	8848750	0.9047	0.6723
SVAL_005	Sweden	Svallhagen_Tjärnö	SVAL	13732256	0.9782	2.1	12786084	0.927	0.7412
SVAL_006	Sweden	Svallhagen_Tjärnö	SVAL	7753660	0.9741	1.19	7161952	0.9149	0.5896
SVAL_007	Sweden	Svallhagen_Tjärnö	SVAL	14708927	0.9729	2.32	13413782	0.9037	0.784
SVAL_008	Sweden	Svallhagen_Tjärnö	SVAL	10252586	0.9747	1.62	9409434	0.9116	0.6873
SVAL_009	Sweden	Svallhagen_Tjärnö	SVAL	18199127	0.978	2.79	16918310	0.926	0.8019
SVAL_010	Sweden	Svallhagen_Tjärnö	SVAL	10923858	0.9747	1.72	9993212	0.9078	0.7111
SVAL_011	Sweden	Svallhagen_Tjärnö	SVAL	8792882	0.9739	1.35	8086870	0.9121	0.6269
SVAL_012	Sweden	Svallhagen_Tjärnö	SVAL	15104162	0.9784	2.22	14044984	0.9275	0.7515
SVAL_013	Sweden	Svallhagen_Tjärnö	SVAL	21744183	0.9737	3.41	19911514	0.9078	0.8569
SVAL_014	Sweden	Svallhagen_Tjärnö	SVAL	10574495	0.9755	1.64	9717238	0.9119	0.6941
SVAL_015	Sweden	Svallhagen_Tjärnö	SVAL	12443463	0.9766	1.82	11588484	0.9271	0.693
SVAL_016	Sweden	Svallhagen_Tjärnö	SVAL	14049787	0.9766	2.12	12966418	0.9188	0.7479
SVAL_017	Sweden	Svallhagen_Tjärnö	SVAL	8766089	0.9639	1.38	8039010	0.8994	0.6473
SVAL_018	Sweden	Svallhagen_Tjärnö	SVAL	13803044	0.9725	2.14	12580820	0.9016	0.7663
SVAL_019	Sweden	Svallhagen_Tjärnö	SVAL	4387426	0.9728	0.68	3972982	0.8958	0.4353
SVAL_020	Sweden	Svallhagen_Tjärnö	SVAL	10222853	0.9749	1.59	9402898	0.913	0.6793
VADE_001	Sweden	Väderöarna	VADE	13927197	0.9734	2.18	12775602	0.9089	0.7608
VADE_002	Sweden	Väderöarna	VADE	3170483	0.2419	0.13	2535238	0.1946	0.0392
VADE_003	Sweden	Väderöarna	VADE	6301043	0.9729	0.98	5764450	0.906	0.5326
VADE_004	Sweden	Väderöarna	VADE	7390982	0.9752	1.12	6802620	0.9137	0.5637
VADE_005	Sweden	Väderöarna	VADE	16393827	0.9759	2.53	15213966	0.9215	0.79
VADE_006	Sweden	Väderöarna	VADE	12282355	0.9768	1.81	11508754	0.9303	0.674
VADE_007	Sweden	Väderöarna	VADE	13121122	0.9739	2.02	12073284	0.9123	0.7448
VADE_008	Sweden	Väderöarna	VADE	9926017	0.9727	1.52	9087742	0.9059	0.656
VAGS_001	Norway	Vågstranda	VAGS	18446620	0.9761	2.83	16987498	0.9175	0.8155
VAGS_002	Norway	Vågstranda	VAGS	14731459	0.9753	2.29	13548206	0.9149	0.7707
VAGS_003	Norway	Vågstranda	VAGS	9616736	0.9746	1.5	8822538	0.9107	0.6622
VAGS_004	Norway	Vågstranda	VAGS	12511947	0.9752	1.98	11495336	0.9142	0.7391
VAGS_005	Norway	Vågstranda	VAGS	12568573	0.9772	1.93	11629284	0.9221	0.7175
VAGS_006	Norway	Vågstranda	VAGS	17714964	0.9727	2.73	16212208	0.907	0.8087
VAGS_008	Norway	Vågstranda	VAGS	15573277	0.9772	2.37	14352894	0.9193	0.7772
VAGS_009	Norway	Vågstranda	VAGS	13391274	0.976	2.02	12348402	0.9169	0.7368
VAGS_010	Norway	Vågstranda	VAGS	10956231	0.9756	1.73	10017454	0.9085	0.7125
VAGS_011	Norway	Vågstranda	VAGS	14424889	0.9748	2.21	13268064	0.9133	0.7604
VAGS_012	Norway	Vågstranda	VAGS	13914024	0.9758	2.17	12782732	0.9129	0.766
VAGS_013	Norway	Vågstranda	VAGS	18488532	0.974	2.85	17040664	0.915	0.8186
VAGS_014	Norway	Vågstranda	VAGS	7205946	0.9794	1.09	6732572	0.9316	0.54
VAGS_015	Norway	Vågstranda	VAGS	28927425	0.9732	4.56	26399168	0.905	0.8906
VAGS_016	Norway	Vågstranda	VAGS	11437222	0.9764	1.76	10504864	0.9138	0.7102
VAGS_017	Norway	Vågstranda	VAGS	14264346	0.9767	2.24	13133696	0.9165	0.7657
VAGS_018	Norway	Vågstranda	VAGS	9357740	0.9759	1.44	8579940	0.9113	0.6522
VAGS_019	Norway	Vågstranda	VAGS	11351695	0.9732	1.8	10309254	0.9007	0.7238
VAGS_020	Norway	Vågstranda	VAGS	10586077	0.9717	1.64	9644498	0.9018	0.6833
VAGS_021	Norway	Vågstranda	VAGS	8206295	0.9768	1.25	7508986	0.9125	0.5779
VAGS_022	Norway	Vågstranda	VAGS	7236778	0.9768	1.09	6659348	0.9181	0.5423
