# Supplementary material for: Fine Scale Patterns of Population Structure and Connectivity in Scandinavian Flat Oysters in Scandinavia ( Ostrea edulis L.)
Source: Evol Appl. 2025 Mar 31;18(4):e70096. doi: 10.1111/eva.70096 (PMC11955839; doi:10.1111/eva.70096)
Supplement: Supplementary file 12 — Table S12. Pairwise FST estimates among sampling locations. Above diagonal: weighted FST estimates for Dataset V, comprising 120 individuals from seven samples; below diagonal: estimates for Dataset VI, the LD‐pruned version of Dataset V. [file EVA-18-e70096-s001.xlsx]

## Sheet: FST_weighted
	VAGS	HAFR	DOLV	LANG	LILL	HFJO	HALS
VAGS		0.035863	0.055997	0.045246	0.047614	0.047611	0.040738
HAFR	0.022337		0.003656	0.001115	4.7e-05	0.003356	0.002615
DOLV	0.033706	0.002212		0.006686	0.002219	0.007534	0.010699
LANG	0.028969	0	0.004804		0	0.002581	0.005282
LILL	0.02847	0	0.001539	0		0.000618	0.004452
HFJO	0.030637	0.00241	0.005584	0.001453	0		0.008064
HALS	0.027651	0.001965	0.008115	0.002981	0.002062	0.005621
