# Supplementary material for: Fine Scale Patterns of Population Structure and Connectivity in Scandinavian Flat Oysters in Scandinavia ( Ostrea edulis L.)
Source: Evol Appl. 2025 Mar 31;18(4):e70096. doi: 10.1111/eva.70096 (PMC11955839; doi:10.1111/eva.70096)
Supplement: Supplementary file 16 — Table S16. Mantel tests of genetic vs. geographic distances for all the samples of flat oysters included in this study (Dataset III) and excluding the sample from Vågstranda (VAGS, dataset IV). [file EVA-18-e70096-s016.xlsx]

## Sheet: Sheet1
Supplementary Table S15: Mantel test of genetic vs geographic distances for all the samples of flat oysters included in this study (Dataset III) and excluding the sample from Vågstranda (VAGS, dataset IV).
Dataset	Replicates	r2	p -value	Alternative hypothesis	Std Obs	Expectation	Variance
III	100000	0.267092	< 0.00001	greater	63.4648	-2.51614e-06	1.77119e-05
IV	100000	0.0999794	< 0.00001	greater	15.4272	-5.87141e-06	4.20045e-05
